# Supplementary material for: Cardiotoxicity Induced by Immune Checkpoint Inhibitors: A Pharmacovigilance Study From 2014 to 2019 Based on FAERS
Source: Front Pharmacol. 2021 Feb 12;12:616505. doi: 10.3389/fphar.2021.616505 (PMC7907652; doi:10.3389/fphar.2021.616505)
Supplement: Supplementary file 1 [file table1.xlsx]

## Sheet: Sheet1
Disproportionality Analysis Results of Cardiotoxicity Induced by ICIs
Drug	PT	a	ROR	ROR025	ROR975	IC	IC025	IC975
Ipilimumab	Dyspnoea	499	1.19004	1.08949	1.29986	0.251008	0.103175	0.358348
	Atrial fibrillation	164	2.18587	1.87475	2.54861	1.12821	0.869964	1.31509
	Myocarditis	160	19.1934	16.3995	22.4633	4.26254	4.00107	4.45173
	Dizziness	156	0.456815	0.390351	0.534595	-1.13032	-1.39513	-0.938727
	Syncope	107	1.32921	1.09936	1.60712	0.41057	0.0904958	0.641598
	Chest pain	81	0.638121	0.513102	0.793603	-0.648098	-1.01636	-0.38293
	Cardiac failure	78	1.16574	0.933403	1.45592	0.221252	-0.154083	0.491413
	Oedema peripheral	77	0.958688	0.766536	1.19901	-0.0608674	-0.438654	0.211021
	Cardiac arrest	67	0.946728	0.744894	1.20325	-0.0789779	-0.484248	0.212239
	Ascites	55	1.95571	1.50076	2.54857	0.967692	0.519892	1.28864
	Myocardial infarction	55	0.489916	0.376046	0.638268	-1.02939	-1.47719	-0.708448
	Tachycardia	54	0.746471	0.571551	0.974926	-0.421841	-0.87382	-0.0979867
	Pericardial effusion	53	2.95216	2.25383	3.86687	1.56177	1.10549	1.88861
	Peripheral swelling	48	0.334264	0.251848	0.44365	-1.58094	-2.06071	-1.2378
	Haemoptysis	38	1.55373	1.13004	2.13628	0.635733	0.0955179	1.02044
	Sudden death	36	3.83802	2.76574	5.32602	1.94036	1.38507	2.33535
	Sinus tachycardia	35	2.69801	1.93574	3.76044	1.43189	0.868578	1.83234
	Pulmonary oedema	33	0.901265	0.640524	1.26815	-0.149977	-0.730445	0.262101
	Acute myocardial infarction	28	1.15217	0.795211	1.66936	0.204354	-0.426938	0.650629
	Arrhythmia	25	0.699109	0.472258	1.03493	-0.51641	-1.18544	-0.0450223
	Cardiomyopathy	21	1.68047	1.09505	2.57888	0.748869	0.0171104	1.26145
	Dyspnoea exertional	19	0.57278	0.365253	0.898219	-0.803946	-1.57447	-0.266259
	Pericarditis	19	1.97935	1.26166	3.10531	0.985027	0.214498	1.52271
	Cardio-respiratory arrest	18	0.38778	0.244266	0.615612	-1.36669	-2.15906	-0.814986
	Chest discomfort	18	0.267123	0.16827	0.424051	-1.90442	-2.69679	-1.35272
	Cardiac disorder	17	0.327798	0.203739	0.527396	-1.60912	-2.42529	-1.04224
	Localised oedema	17	3.97222	2.46578	6.39898	1.98994	1.17377	2.55682
	Presyncope	17	0.87218	0.542003	1.4035	-0.197301	-1.01347	0.369578
	Angina pectoris	16	0.756465	0.463281	1.23519	-0.402654	-1.2449	0.180725
	Supraventricular tachycardia	16	2.32463	1.4229	3.7978	1.217	0.374757	1.80038
	Atrioventricular block	15	2.44577	1.47309	4.06074	1.29029	0.419316	1.8917
	Autoimmune myocarditis	15	23.2198	13.5491	39.7931	4.53729	3.66631	5.13869
	Cardiogenic shock	15	1.0536	0.634901	1.74842	0.075327	-0.795648	0.676734
	Atrial flutter	14	1.91106	1.13096	3.22924	0.934373	0.0315286	1.55559
	Cardiac failure congestive	14	0.225327	0.133429	0.38052	-2.14991	-3.05275	-1.52869
	Ventricular tachycardia	14	1.20352	0.712431	2.03313	0.267264	-0.635581	0.888479
	Cardiac tamponade	13	3.12841	1.81417	5.39472	1.64543	0.706963	2.28855
	Left ventricular dysfunction	12	1.37693	0.781501	2.42601	0.461452	-0.517184	1.12896
	Palpitations	11	0.141704	0.0784653	0.255909	-2.81905	-3.84345	-2.12415
	Stress cardiomyopathy	10	2.04598	1.0998	3.80618	1.03279	-0.0443914	1.75875
	Coronary artery disease	9	0.405242	0.210802	0.779028	-1.30314	-2.44211	-0.541558
	Sinus bradycardia	8	0.907652	0.453696	1.81582	-0.139789	-1.35239	0.663228
	Acute coronary syndrome	7	0.858203	0.408938	1.80104	-0.22061	-1.52297	0.631403
	Atrioventricular block complete	7	1.48221	0.706043	3.11161	0.567746	-0.734617	1.41976
	Cardiotoxicity	7	0.780046	0.371711	1.63695	-0.358369	-1.66073	0.493644
	Bradycardia	6	0.123645	0.0555418	0.275253	-3.01573	-4.43078	-2.10454
	Cardiopulmonary failure	6	1.69148	0.759149	3.76881	0.758283	-0.65677	1.66947
	Cardiovascular disorder	5	0.314604	0.130917	0.75602	-1.66839	-3.23057	-0.683792
	Congestive cardiomyopathy	5	1.04792	0.435882	2.51934	0.0675266	-1.49465	1.05213
	Ventricular arrhythmia	5	1.47599	0.613764	3.54949	0.561684	-1.0005	1.54628
	Angina unstable	4	0.76573	0.287238	2.04131	-0.385093	-2.15024	0.6939
	Bundle branch block right	4	0.999164	0.374741	2.66405	-0.00120655	-1.76635	1.07779
	Cardiac dysfunction	4	1.91752	0.718635	5.11647	0.93924	-0.825908	2.01823
	Pleuropericarditis	4	5.89717	2.19138	15.8697	2.56002	0.794874	3.63901
	Bundle branch block left	3	0.854616	0.275446	2.65159	-0.226651	-2.29602	0.979843
	Cardiac flutter	3	0.73626	0.237322	2.28415	-0.441713	-2.51108	0.764781
	Cardiomegaly	3	0.338494	0.109141	1.04982	-1.5628	-3.63216	-0.356304
	Conduction disorder	3	1.33172	0.429034	4.13363	0.413287	-1.65608	1.61978
	Coronary artery occlusion	3	0.367019	0.118336	1.13831	-1.44607	-3.51544	-0.239579
	Cyanosis	3	0.306558	0.0988457	0.950751	-1.70577	-3.77513	-0.499276
	Left ventricular failure	3	0.96225	0.310109	2.98581	-0.0555161	-2.12488	1.15098
	Supraventricular extrasystoles	3	1.17957	0.380073	3.66085	0.238264	-1.8311	1.44476
	Ventricular extrasystoles	3	0.526294	0.16967	1.63249	-0.926059	-2.99542	0.280434
Nivolumab	Dyspnoea	1492	1.49467	1.42007	1.57319	0.579829	0.494375	0.641943
	Myocarditis	370	19.2796	17.3519	21.4215	4.269	4.09728	4.39362
	Dizziness	352	0.432572	0.389571	0.480319	-1.20899	-1.38506	-1.08123
	Atrial fibrillation	321	1.80145	1.61402	2.01064	0.849156	0.664765	0.98292
	Chest pain	303	1.00045	0.893622	1.12006	0.000655514	-0.189147	0.138324
	Cardiac failure	286	1.79489	1.59772	2.0164	0.843898	0.648523	0.985586
	Oedema peripheral	260	1.35847	1.2025	1.53466	0.441981	0.237045	0.590561
	Haemoptysis	237	4.07376	3.58335	4.6313	2.02636	1.81168	2.18196
	Pericardial effusion	233	5.50027	4.8314	6.26174	2.4595	2.24298	2.61642
	Ascites	221	3.31247	2.90093	3.78238	1.72791	1.50557	1.88901
	Peripheral swelling	167	0.485889	0.417416	0.565594	-1.0413	-1.2972	-0.856091
	Myocardial infarction	164	0.611524	0.524606	0.712843	-0.709519	-0.967761	-0.522632
	Syncope	159	0.831404	0.711494	0.971523	-0.266378	-0.528668	-0.0765928
	Cardiac arrest	128	0.760152	0.639044	0.904211	-0.39564	-0.688127	-0.184264
	Tachycardia	126	0.730704	0.613452	0.870367	-0.452641	-0.747453	-0.239606
	Pulmonary oedema	123	1.40664	1.1782	1.67936	0.492249	0.193844	0.707847
	Arrhythmia	94	1.09701	0.89583	1.34336	0.133571	-0.208073	0.379912
	Chest discomfort	93	0.569482	0.46462	0.69801	-0.812278	-1.15577	-0.564629
	Pericarditis	91	4.01967	3.2685	4.94346	2.00708	1.6598	2.2574
	Acute myocardial infarction	83	1.43478	1.1564	1.78018	0.52083	0.157072	0.782819
	Sudden death	80	3.66745	2.94174	4.5722	1.87478	1.50421	2.14158
	Dyspnoea exertional	76	0.951998	0.760005	1.19249	-0.0709701	-0.451256	0.20268
	Cardiomyopathy	73	2.46913	1.96107	3.1088	1.304	0.915906	1.58315
	Cardiac tamponade	62	6.52207	5.07088	8.38857	2.70533	2.28386	3.0079
	Cardiac disorder	60	0.478624	0.371528	0.616591	-1.06304	-1.49155	-0.755543
	Cardio-respiratory arrest	59	0.527089	0.408268	0.680491	-0.923882	-1.35605	-0.613834
	Cardiac failure congestive	56	0.370477	0.285049	0.481508	-1.43254	-1.87628	-1.11443
	Bradycardia	50	0.405754	0.307454	0.535482	-1.30132	-1.77127	-0.96499
	Acute coronary syndrome	44	2.21233	1.64455	2.97612	1.14556	0.644136	1.50365
	Sinus tachycardia	42	1.38735	1.02455	1.87864	0.472336	-0.041079	0.838675
	Atrioventricular block	39	2.74365	2.00171	3.76058	1.45609	0.92297	1.83595
	Angina pectoris	38	0.751422	0.54653	1.03313	-0.412304	-0.952519	-0.0276019
	Atrial flutter	38	2.21614	1.61065	3.04924	1.14805	0.607831	1.53275
	Palpitations	38	0.199989	0.145497	0.274889	-2.32201	-2.86223	-1.93731
	Supraventricular tachycardia	36	2.25208	1.62249	3.12597	1.17126	0.615969	1.56624
	Autoimmune myocarditis	35	39.4956	26.7751	58.2595	5.30362	4.7403	5.70406
	Cardiogenic shock	33	0.975754	0.69329	1.3733	-0.0354103	-0.615878	0.376668
	Atrioventricular block complete	31	2.77392	1.94762	3.95077	1.47192	0.872637	1.89671
	Presyncope	31	0.669125	0.470375	0.951853	-0.579653	-1.17894	-0.154863
	Ventricular tachycardia	28	1.01816	0.70255	1.47557	0.0259698	-0.605322	0.472245
	Cardiac failure acute	26	1.87807	1.27719	2.76164	0.90925	0.25354	1.3718
	Coronary artery disease	22	0.408211	0.268703	0.620149	-1.29261	-2.00705	-0.791334
	Cardiotoxicity	20	0.92346	0.595374	1.43234	-0.114878	-0.865274	0.409806
	Stress cardiomyopathy	20	1.77841	1.14587	2.76011	0.830587	0.0801909	1.35527
	Localised oedema	19	1.99023	1.2676	3.12484	0.992939	0.22241	1.53063
	Left ventricular dysfunction	18	0.884254	0.556738	1.40444	-0.177467	-0.969836	0.374238
	Myocardial ischaemia	18	0.804351	0.50646	1.27746	-0.314102	-1.10647	0.237603
	Acute pulmonary oedema	16	1.21749	0.74514	1.98926	0.283908	-0.558337	0.867287
	Sinus bradycardia	15	0.717461	0.432271	1.1908	-0.479029	-1.35	0.122379
	Cardiovascular disorder	14	0.354274	0.209751	0.598375	-1.49706	-2.39991	-0.875847
	Angina unstable	13	1.01503	0.588851	1.74965	0.0215215	-0.916946	0.664639
	Cardiomegaly	13	0.564256	0.327471	0.972253	-0.825579	-1.76405	-0.182462
	Cardiopulmonary failure	12	1.47789	0.838156	2.60591	0.563539	-0.415097	1.23105
	Congestive cardiomyopathy	12	1.05892	0.600783	1.86642	0.082594	-0.896042	0.750103
	Sinus node dysfunction	12	2.17498	1.23264	3.83773	1.121	0.142368	1.78851
	Ventricular fibrillation	12	0.572324	0.324854	1.00831	-0.805096	-1.78373	-0.137588
	Cyanosis	11	0.434131	0.240319	0.78425	-1.2038	-2.2282	-0.508897
	Ventricular arrhythmia	11	1.40575	0.777444	2.54183	0.49134	-0.533061	1.18624
	Pulmonary congestion	10	0.375406	0.20191	0.697981	-1.41348	-2.49066	-0.687518
	Cardiac dysfunction	9	1.94015	1.00734	3.73676	0.956167	-0.182798	1.71775
	Left ventricular failure	9	1.19215	0.619506	2.29411	0.253564	-0.885401	1.01515
	Pericarditis malignant	9	15.3621	7.27184	32.4532	3.94131	2.80234	4.70289
	Bundle branch block right	8	0.847328	0.423347	1.69593	-0.239007	-1.4516	0.56401
	Conduction disorder	8	1.52701	0.762318	3.05876	0.610705	-0.60189	1.41372
	Mitral valve incompetence	8	0.385932	0.192919	0.772052	-1.37358	-2.58618	-0.570566
	Right ventricular failure	8	0.493972	0.246897	0.9883	-1.0175	-2.23009	-0.214481
	Coronary artery stenosis	7	0.91124	0.433948	1.9135	-0.134097	-1.43646	0.717916
	Extrasystoles	7	0.600332	0.285995	1.26016	-0.736168	-2.03853	0.115845
	Tachyarrhythmia	7	0.903713	0.430368	1.89767	-0.146063	-1.44843	0.70595
	Ventricular extrasystoles	7	0.495324	0.235999	1.03961	-1.01356	-2.31592	-0.161543
	Dyspnoea at rest	6	0.915561	0.410844	2.04032	-0.127272	-1.54233	0.783914
	Pericardial haemorrhage	6	1.06029	0.475693	2.3633	0.0844522	-1.3306	0.995638
	Bundle branch block left	5	0.607106	0.252484	1.45981	-0.719979	-2.28216	0.26462
	Dizziness postural	5	0.39091	0.16262	0.93968	-1.35509	-2.91727	-0.370492
	Ischaemic cardiomyopathy	5	0.859591	0.357358	2.06766	-0.218278	-1.78046	0.766321
	Ventricular hypokinesia	5	0.632788	0.263155	1.52162	-0.660206	-2.22239	0.324394
	Arrhythmia supraventricular	4	2.04716	0.765536	5.47443	1.03363	-0.731522	2.11262
	Atrioventricular block second degree	4	1.11138	0.416388	2.9664	0.152357	-1.61279	1.23135
	Bundle branch block	4	1.28664	0.481894	3.43526	0.363604	-1.40154	1.4426
	Cardiac failure chronic	4	0.450685	0.169035	1.20163	-1.14981	-2.91496	-0.0708148
	Coronary artery occlusion	4	0.204432	0.0767027	0.544866	-2.2903	-4.05545	-1.21131
	Diastolic dysfunction	4	0.501205	0.187969	1.33643	-0.996527	-2.76167	0.082466
	Fluid overload	4	0.103383	0.0387946	0.275504	-3.27393	-5.03908	-2.19494
	Heart transplant rejection	4	1.59323	0.596369	4.25637	0.67195	-1.0932	1.75094
	Intracardiac thrombus	4	0.576192	0.216067	1.53655	-0.795378	-2.56053	0.283614
	Orthopnoea	4	0.5896	0.22109	1.57234	-0.762191	-2.52734	0.316802
	Pericardial disease	4	4.63678	1.71731	12.5194	2.21312	0.447976	3.29212
	Pericardial effusion malignant	4	5.48154	2.01731	14.8947	2.45458	0.689433	3.53357
	Pleuropericarditis	4	3.9954	1.48472	10.7517	1.99834	0.233192	3.07733
	Prinzmetal angina	4	1.91675	0.716978	5.12417	0.93866	-0.826488	2.01765
	Ventricular dysfunction	4	1.16424	0.436152	3.10778	0.219393	-1.54575	1.29839
	Atrial tachycardia	3	0.884141	0.284707	2.74564	-0.177652	-2.24702	1.02884
	Atrial thrombosis	3	0.729176	0.234877	2.26373	-0.455661	-2.52503	0.750833
	Autoimmune pericarditis	3	6.58936	1.70389	25.4827	2.72014	0.650774	3.92663
	Cardiac flutter	3	0.32936	0.106166	1.02177	-1.60226	-3.67163	-0.395769
	Cardiac hypertrophy	3	1.35421	0.435635	4.20967	0.43745	-1.63192	1.64394
	Hypertrophic cardiomyopathy	3	0.98752	0.317931	3.06732	-0.0181181	-2.08748	1.18838
	Metastases to heart	3	2.97581	0.952173	9.30026	1.57328	-0.496082	2.77978
	Myocardial necrosis	3	2.34765	0.75308	7.31854	1.23121	-0.838151	2.43771
	Pericarditis constrictive	3	2.5444	0.815614	7.93757	1.34733	-0.722037	2.55382
	Pulseless electrical activity	3	0.330913	0.106667	1.02659	-1.59548	-3.66484	-0.388985
	Right ventricular dysfunction	3	1.48098	0.47627	4.60513	0.566548	-1.50282	1.77304
	Sudden cardiac death	3	0.481994	0.155326	1.49568	-1.05291	-3.12228	0.153581
	Tachycardia paroxysmal	3	3.30892	1.05696	10.3589	1.72636	-0.343003	2.93286
Pembrolizumab	Dyspnoea	562	1.19844	1.10278	1.30241	0.261161	0.121871	0.362317
	Dizziness	147	0.385034	0.327473	0.452714	-1.37694	-1.64977	-1.17961
	Myocarditis	143	15.4419	13.0786	18.2323	3.94878	3.67214	4.14884
	Pericardial effusion	113	5.61651	4.66625	6.76029	2.48967	2.17827	2.71454
	Atrial fibrillation	112	1.33761	1.11105	1.61038	0.419662	0.106858	0.645517
	Cardiac failure	110	1.46843	1.21764	1.77086	0.554271	0.238619	0.782153
	Oedema peripheral	106	1.17876	0.974075	1.42645	0.237266	-0.0843253	0.469371
	Chest pain	104	0.731908	0.603756	0.887262	-0.450266	-0.774955	-0.215958
	Haemoptysis	90	3.2727	2.66002	4.02649	1.71048	1.36127	1.96218
	Peripheral swelling	84	0.520928	0.420526	0.6453	-0.940845	-1.30241	-0.680403
	Ascites	79	2.5096	2.0118	3.13056	1.32745	0.954524	1.59592
	Myocardial infarction	70	0.556718	0.440339	0.703856	-0.844981	-1.24138	-0.55999
	Syncope	58	0.647203	0.500214	0.837384	-0.62771	-1.06364	-0.315042
	Cardiac tamponade	55	11.6428	8.91499	15.2052	3.54136	3.09356	3.86231
	Dyspnoea exertional	55	1.45995	1.12041	1.90238	0.545915	0.098115	0.866861
	Tachycardia	55	0.680204	0.522089	0.886204	-0.55596	-1.00376	-0.235015
	Cardiac arrest	48	0.608696	0.458593	0.807929	-0.716206	-1.19598	-0.373067
	Pulmonary oedema	46	1.1202	0.838748	1.49609	0.163751	-0.326492	0.514127
	Cardiac failure congestive	36	0.507587	0.36605	0.703851	-0.978272	-1.53356	-0.583289
	Cardiac disorder	34	0.578405	0.413182	0.809698	-0.789848	-1.36155	-0.383712
	Pericarditis	34	3.14819	2.24741	4.41	1.65452	1.08282	2.06066
	Arrhythmia	31	0.773322	0.543684	1.09995	-0.370858	-0.970145	0.0539319
	Sudden death	30	2.88372	2.01446	4.12806	1.52793	0.91852	1.95953
	Acute myocardial infarction	28	1.03243	0.712578	1.49586	0.0460465	-0.585245	0.492321
	Palpitations	28	0.314215	0.216912	0.455167	-1.67018	-2.30147	-1.2239
	Cardiomyopathy	26	1.85975	1.26545	2.73315	0.895107	0.239398	1.35766
	Cardio-respiratory arrest	25	0.478465	0.323227	0.70826	-1.06352	-1.73254	-0.592127
	Chest discomfort	25	0.329478	0.222589	0.487698	-1.60174	-2.27077	-1.13036
	Atrioventricular block complete	23	4.19658	2.7847	6.32432	2.06922	1.37092	2.55991
	Autoimmune myocarditis	23	34.1886	21.771	53.689	5.09544	4.39715	5.58614
	Bradycardia	19	0.332009	0.211731	0.520612	-1.59071	-2.36124	-1.05302
	Ventricular tachycardia	18	1.37906	0.868384	2.19007	0.46369	-0.328679	1.0154
	Cardiac failure acute	17	2.53852	1.5765	4.08759	1.34399	0.527819	1.91087
	Pericarditis malignant	15	27.8966	14.5554	53.466	4.80202	3.93104	5.40342
	Atrioventricular block	14	2.06305	1.22074	3.48654	1.04478	0.141932	1.66599
	Supraventricular tachycardia	13	1.71344	0.994145	2.95316	0.776895	-0.161572	1.42001
	Sinus tachycardia	12	0.852883	0.484154	1.50243	-0.22958	-1.20822	0.437929
	Stress cardiomyopathy	12	2.20059	1.24844	3.87891	1.13789	0.159253	1.8054
	Angina pectoris	10	0.431483	0.232101	0.802141	-1.21262	-2.28981	-0.486662
	Coronary artery disease	10	0.401399	0.215921	0.746203	-1.31689	-2.39408	-0.590931
	Presyncope	10	0.469158	0.252363	0.872194	-1.09185	-2.16904	-0.365893
	Pulmonary congestion	10	0.783311	0.421286	1.45643	-0.352344	-1.42953	0.373617
	Atrial flutter	9	1.12742	0.586253	2.16812	0.173021	-0.965944	0.934608
	Cardiogenic shock	9	0.579492	0.301416	1.11411	-0.78714	-1.9261	-0.0255529
	Congestive cardiomyopathy	9	1.63495	0.849941	3.145	0.709246	-0.429719	1.47083
	Fluid overload	9	0.458643	0.238572	0.88172	-1.12456	-2.26352	-0.362969
	Left ventricular dysfunction	9	0.941192	0.489463	1.80982	-0.0874391	-1.2264	0.674148
	Ventricular fibrillation	9	0.902579	0.469392	1.73554	-0.147875	-1.28684	0.613712
	Acute coronary syndrome	8	0.874984	0.437356	1.75051	-0.192672	-1.40527	0.610345
	Dizziness postural	8	1.23641	0.617892	2.47407	0.306157	-0.906439	1.10917
	Acute pulmonary oedema	7	1.13092	0.538781	2.37385	0.1775	-1.12486	1.02951
	Cyanosis	7	0.590117	0.281224	1.23829	-0.760928	-2.06329	0.091085
	Localised oedema	7	1.5407	0.733821	3.23481	0.623589	-0.678773	1.4756
	Ventricular extrasystoles	7	1.0165	0.484301	2.13352	0.0236059	-1.27876	0.875619
	Cardiac failure chronic	6	1.31161	0.588755	2.92197	0.391341	-1.02371	1.30253
	Myocardial ischaemia	6	0.587177	0.263692	1.3075	-0.768133	-2.18319	0.143052
	Cardiovascular disorder	5	0.28216	0.117416	0.678051	-1.82541	-3.38759	-0.840815
	Dyspnoea at rest	5	1.52766	0.63516	3.67427	0.611324	-0.950856	1.59592
	Arteriosclerosis coronary artery	4	0.750074	0.281354	1.99966	-0.414894	-2.18004	0.664098
	Atrial tachycardia	4	2.11786	0.793419	5.65314	1.0826	-0.682544	2.1616
	Atrioventricular block first degree	4	1.1867	0.444976	3.16479	0.246954	-1.51819	1.32595
	Bundle branch block left	4	0.995357	0.373288	2.65408	-0.00671406	-1.77186	1.07228
	Cardiopulmonary failure	4	1.0617	0.398147	2.83113	0.0863772	-1.67877	1.16537
	Cardiotoxicity	4	0.420807	0.157883	1.12158	-1.24877	-3.01392	-0.169776
	Immune-mediated myocarditis	4	8.89583			3.15313	1.38798	4.23212
	Metastases to heart	4	5.50365	2.04667	14.7997	2.46039	0.695241	3.53938
	Pericardial effusion malignant	4	6.9149	2.54477	18.7898	2.78971	1.02456	3.8687
	Sinus node dysfunction	4	1.51771	0.568928	4.04873	0.601894	-1.16325	1.68089
	Subendocardial ischaemia	4	7.85082	2.826	21.8101	2.97284	1.20769	4.05184
	Sudden cardiac death	4	1.22403	0.458958	3.26444	0.291634	-1.47351	1.37063
	Tachyarrhythmia	4	1.08074	0.405279	2.88194	0.112014	-1.65313	1.19101
	Angina unstable	3	0.537371	0.173233	1.66693	-0.896009	-2.96537	0.310484
	Bundle branch block right	3	0.703138	0.226639	2.18145	-0.508121	-2.57749	0.698372
	Cardiac dysfunction	3	1.36432	0.439468	4.23548	0.448178	-1.62119	1.65467
	Cardiomegaly	3	0.304224	0.0980916	0.943532	-1.71679	-3.78616	-0.510298
	Heart injury	3	1.86572	0.600616	5.79559	0.899734	-1.16963	2.10623
Cemiplimab	Dyspnoea	14	1.79389	1.05784	3.04209	0.843089	-0.0597557	1.4643
	Cardiac failure	4	2.63317	0.985963	7.03231	1.3968	-0.368346	2.47579
	Myocarditis	4	7.00705	2.62296	18.7188	2.80881	1.04366	3.8878
	Pericardial effusion	3	4.27482	1.37579	13.2826	2.09586	0.0264977	3.30236
Atezolizumab	Dyspnoea	190	1.52774	1.32391	1.76296	0.611402	0.371548	0.785097
	Atrial fibrillation	61	2.71575	2.11158	3.49278	1.44135	1.0164	1.74635
	Myocarditis	54	19.264	14.7287	25.1958	4.26784	3.81586	4.59169
	Cardiac failure	48	2.38912	1.79932	3.17226	1.25648	0.776708	1.59962
	Syncope	46	1.91277	1.43188	2.55518	0.935666	0.445423	1.28604
	Haemoptysis	44	5.78491	4.30147	7.77992	2.53229	2.03087	2.89038
	Pericardial effusion	44	7.77914	5.78355	10.4633	2.95961	2.45818	3.3177
	Chest pain	41	1.08675	0.79978	1.47669	0.120023	-0.399718	0.490705
	Dizziness	41	0.4075	0.299906	0.553694	-1.29513	-1.81487	-0.924445
	Ascites	33	3.82477	2.71731	5.38359	1.93537	1.3549	2.34745
	Myocardial infarction	29	0.869917	0.604256	1.25238	-0.20105	-0.821112	0.237705
	Tachycardia	26	1.20562	0.820503	1.7715	0.269777	-0.385933	0.732329
	Cardiac arrest	22	1.04782	0.689646	1.592	0.0673868	-0.647054	0.568666
	Oedema peripheral	22	0.925934	0.609432	1.40681	-0.111018	-0.825459	0.390261
	Acute myocardial infarction	21	2.79961	1.82433	4.29628	1.48523	0.753468	1.99781
	Pulmonary oedema	15	1.36406	0.822007	2.26357	0.447912	-0.423063	1.04932
	Pericarditis	14	4.43378	2.62386	7.49217	2.14854	1.24569	2.76975
	Sudden death	13	4.25982	2.47157	7.3419	2.09079	1.15232	2.73391
	Cardio-respiratory arrest	12	0.862978	0.489924	1.52009	-0.212605	-1.19124	0.454904
	Atrial flutter	11	4.42381	2.44784	7.99483	2.14529	1.12089	2.84019
	Cardiac failure congestive	11	0.592321	0.327927	1.06989	-0.755548	-1.77995	-0.0606473
	Cardiac tamponade	11	7.05418	3.9013	12.7551	2.81848	1.79408	3.51338
	Chest discomfort	11	0.551074	0.305092	0.995379	-0.859683	-1.88408	-0.164783
	Sinus tachycardia	11	2.70604	1.49774	4.88913	1.43618	0.41178	2.13108
	Cardiac disorder	10	0.649467	0.349341	1.20744	-0.622671	-1.69986	0.103289
	Palpitations	10	0.430447	0.231539	0.800232	-1.21609	-2.29328	-0.490131
	Peripheral swelling	10	0.2423	0.130337	0.450443	-2.04513	-3.12232	-1.31917
	Bradycardia	9	0.596541	0.310297	1.14684	-0.745308	-1.88427	0.016279
	Supraventricular tachycardia	9	3.87035	2.01218	7.44447	1.95246	0.813499	2.71405
	Left ventricular dysfunction	8	2.79495	1.39686	5.59235	1.48282	0.270227	2.28584
	Cardiomyopathy	7	1.81073	0.862829	3.8	0.856574	-0.445789	1.70859
	Acute coronary syndrome	6	2.2103	0.992439	4.92265	1.14424	-0.27081	2.05543
	Arrhythmia	6	0.582583	0.26166	1.29711	-0.779465	-2.19452	0.131721
	Atrioventricular block complete	6	3.51188	1.57637	7.82387	1.81224	0.397191	2.72343
	Cardiogenic shock	6	1.38004	0.619747	3.07306	0.464714	-0.95034	1.3759
	Cardiovascular disorder	6	1.17523	0.52779	2.61689	0.232945	-1.18211	1.14413
	Angina pectoris	5	0.807227	0.335888	1.93998	-0.308953	-1.87113	0.675647
	Dyspnoea exertional	5	0.526962	0.21928	1.26637	-0.92423	-2.48641	0.0603697
	Acute pulmonary oedema	4	2.11843	0.794589	5.6479	1.083	-0.68215	2.16199
	Atrioventricular block	4	2.01858	0.757158	5.38154	1.01334	-0.751805	2.09234
	Autoimmune myocarditis	4	8.18733	3.02457	22.1626	3.03339	1.26825	4.11239
	Presyncope	4	0.71476	0.268185	1.90496	-0.48447	-2.24962	0.594523
	Stress cardiomyopathy	4	2.40361	0.901476	6.40875	1.2652	-0.499946	2.34419
	Cardiac failure acute	3	1.59554	0.514323	4.94971	0.674045	-1.39532	1.88054
	Intracardiac thrombus	3	2.48294	0.800108	7.70519	1.31205	-0.757317	2.51854
	Localised oedema	3	2.11226	0.680765	6.55386	1.07879	-0.990578	2.28528
	Sinus bradycardia	3	1.1196	0.360954	3.47276	0.162986	-1.90638	1.36948
	Ventricular arrhythmia	3	2.40424	0.774776	7.46071	1.26558	-0.803783	2.47208
Avelumab	Dyspnoea	43	2.36421	1.74771	3.19816	1.24136	0.734039	1.6035
	Dizziness	20	1.35711	0.873622	2.10816	0.440532	-0.309863	0.965217
	Myocarditis	13	16.1545	9.35821	27.8864	4.01386	3.07539	4.65698
	Cardiac arrest	11	3.26448	1.80484	5.9046	1.70685	0.682453	2.40175
	Atrial fibrillation	10	2.84418	1.52788	5.29449	1.50801	0.430828	2.23397
	Bradycardia	10	3.85583	2.07129	7.17787	1.94704	0.869857	2.673
	Chest pain	7	1.2644	0.601987	2.65572	0.338454	-0.963909	1.19047
	Sudden death	5	6.21686	2.58397	14.9574	2.63619	1.07401	3.62079
	Syncope	5	1.3989	0.581603	3.36472	0.484296	-1.07788	1.4689
	Tachycardia	5	1.52954	0.635913	3.67894	0.613096	-0.949084	1.5977
	Acute coronary syndrome	4	5.28308	1.98026	14.0945	2.40138	0.63623	3.48037
	Acute pulmonary oedema	4	6.13004	2.29738	16.3567	2.6159	0.85075	3.69489
	Cardiac failure	4	1.34179	0.503084	3.57875	0.424162	-1.34099	1.50315
	Palpitations	4	1.14109	0.427835	3.04341	0.190408	-1.57474	1.2694
	Acute myocardial infarction	3	2.28048	0.734805	7.0775	1.18934	-0.880029	2.39583
	Pericarditis	3	3.89202	1.25389	12.0807	1.96052	-0.108847	3.16701
	Pulmonary oedema	3	1.69439	0.545975	5.25839	0.760764	-1.3086	1.96726
Durcalumab	Dyspnoea	109	2.12221	1.75576	2.56515	1.08557	0.768463	1.31449
	Atrial fibrillation	27	2.86118	1.96023	4.17622	1.51661	0.873455	1.9708
	Haemoptysis	22	6.50442	4.27834	9.88875	2.70142	1.98698	3.2027
	Dizziness	20	0.485845	0.313201	0.753654	-1.04143	-1.79183	-0.516748
	Pericardial effusion	20	7.74215	4.98945	12.0135	2.95273	2.20234	3.47742
	Myocarditis	16	11.3148	6.92253	18.4939	3.50014	2.6579	4.08352
	Tachycardia	15	1.65994	0.999987	2.75544	0.731132	-0.139843	1.33254
	Cardiac arrest	14	1.58834	0.94003	2.68377	0.667521	-0.235324	1.28874
	Chest pain	14	0.905929	0.536173	1.53068	-0.14253	-1.04537	0.478686
	Myocardial infarction	12	0.877413	0.497974	1.54597	-0.188672	-1.16731	0.478837
	Syncope	11	1.11691	0.618158	2.01807	0.159513	-0.864888	0.854413
	Cardiac failure	9	1.09872	0.571348	2.11286	0.135818	-1.00315	0.897405
	Cardio-respiratory arrest	9	1.51909	0.78993	2.92132	0.603207	-0.535758	1.36479
	Presyncope	9	3.29338	1.71236	6.33412	1.71957	0.580602	2.48115
	Oedema peripheral	8	0.825887	0.412803	1.65234	-0.275983	-1.48858	0.527034
	Peripheral swelling	7	0.413827	0.19719	0.868467	-1.2729	-2.57526	-0.420888
	Cardiac disorder	6	0.935801	0.420213	2.084	-0.0957269	-1.51078	0.815459
	Pulmonary oedema	6	1.308	0.587332	2.91295	0.387365	-1.02769	1.29855
	Cardiomyopathy	5	2.75218	1.14481	6.61634	1.46057	-0.101606	2.44517
	Pericarditis	5	3.35406	1.39507	8.06387	1.74591	0.183727	2.73051
	Acute myocardial infarction	4	1.30287	0.488763	3.47297	0.381689	-1.38346	1.46068
	Arrhythmia	4	0.921243	0.345611	2.45562	-0.118346	-1.88349	0.960647
	Ascites	4	1.15447	0.4331	3.07737	0.207235	-1.55791	1.28623
	Cardiac failure congestive	4	0.54333	0.20384	1.44823	-0.8801	-2.64525	0.198892
	Dyspnoea exertional	4	0.98072	0.367923	2.61417	-0.0280864	-1.79323	1.05091
	Acute coronary syndrome	3	2.3268	0.750006	7.21863	1.21835	-0.851016	2.42484
	Atrioventricular block complete	3	3.31507	1.06832	10.2868	1.72904	-0.340327	2.93553
	Bradycardia	3	0.511219	0.16482	1.58564	-0.967986	-3.03735	0.238507
	Cardiac failure acute	3	2.92445	0.942536	9.07384	1.54817	-0.521199	2.75466
	Chest discomfort	3	0.394137	0.127074	1.22247	-1.34323	-3.4126	-0.136738
	Sinus tachycardia	3	1.71336	0.552326	5.315	0.776831	-1.29253	1.98332
